# Supplementary material for: Are There Differences in Postural Control and Muscular Activity in Individuals with COPD and with and Without Sarcopenia?
Source: Adv Respir Med. 2025 Feb 18;93(1):5. doi: 10.3390/arm93010005 (PMC11851567; doi:10.3390/arm93010005)
Supplement: Supplementary file 1 [file arm-93-00005-s001.zip]

Archive with 1 entries (1 files):
- arm-3224314-supplementary.pdf
